# Supplementary material for: Unraveling the Role of Polydopamines in Resistive Switching in Al/Polydopamine/Al Structure for Organic Resistive Random-Access Memory
Source: Polymers (Basel). 2022 Jul 24;14(15):2995. doi: 10.3390/polym14152995 (PMC9332170; doi:10.3390/polym14152995)
Supplement: Supplementary file 1 [file polymers-14-02995-s001.zip]

Archive with 1 entries (1 files):
- polymers-1798171-supplementary.pdf
